# Supplementary material for: Integrated Transcriptome and Proteome Analysis Provides Insights into the Mechanism of Blumea balsamifera in Response to Drought Stress
Source: Biology (Basel). 2026 May 30;15(11):861. doi: 10.3390/biology15110861 (PMC13255764; doi:10.3390/biology15110861)
Supplement: Supplementary file 1 [file biology-15-00861-s001.zip › Table S1.xlsx]

## Sheet: Sheet1
number	Gene id	NR description	KEGG Pathway_definition	Primer Sequence	Primer Tm	Product Size
1	TRINITY_DN10879_c0_g2	hypothetical protein GOP47_0011196 [Adiantum capillus-veneris])	Ribosome	F:TGGCTGACACTAAGGCTGTG	60	104
				R:GGGCCTTCCTGGATGTAGC	59
2	TRINITY_DN2530_c0_g1	hypothetical protein AXG93_412s1020 [Marchantia polymorpha subsp. ruderalis])	Glutathione metabolism	F:CGAATCACGGCTGTCGGA	59.8	103
				R:CGCGCGTCAAACAACCTC	60.1
3	TRINITY_DN1877_c0_g3	serine/threonine-protein kinase SRK2A-like [Physcomitrium patens])	MAPK signaling pathway - plant;Plant hormone signal transduction	F:TGGAAGCACAGCTCCTCG	59.3	96
				R:GCTGGTGTTCCGACTGCT	60
4	TRINITY_DN1240_c2_g1	LRR receptor kinase BAK1-like [Physcomitrium patens])	MAPK signaling pathway - plant;Plant-pathogen interaction;Plant hormone signal transduction	F:TGGTCACATAGCCCCCGA	60	127
				R:TGCAAGGCGAGCAAGATCA	60
5	TRINITY_DN593_c0_g1	bscisic acid-insensitive 5 [Pohlia nutans])	Plant hormone signal transduction	F:GCAAGCCATTGGGTAGTCCT	60	127
				R:CCCCCTTGCAGCATAGCA	59.7
6	TRINITY_DN11708_c1_g1	cinnamic acid 4-hydroxylase, partial [Plagiochasma appendiculatum])	Ubiquinone and other terpenoid-quinone biosynthesis;Phenylpropanoid biosynthesis;Flavonoid biosynthesis;Stilbenoid, diarylheptanoid and gingerol biosynthesis	F:AACTGGCTCCAAGTCGGC	60	116
				R:GACGACACCACCACGAGG	60
7	TRINITY_DN265_c1_g1	phenylalanine ammonia lyase [Isoetes lacustris])	Phenylpropanoid biosynthesis;Phenylalanine metabolism	F:ACCAAGCTCCTCAACGCC	60	80
				R:AGTGGAACAAGGTCGCCG	60
8	TRINITY_DN1813_c0_g1	aminoacylase-1 isoform X2 [Selaginella moellendorffii])	Arginine biosynthesis	F:CATTCGACGCCGCAATCG	60.1	81
				R:ACTGCAACCCAACGCACT	60.1
9	TRINITY_DN3296_c0_g2	caffeic acid 3-O-methyltransferase 1 [Selaginella moellendorffii])	Phenylpropanoid biosynthesis;Tryptophan metabolism	F:TTCTCCCCGAGACTCCCG	60	86
				R:GCCTCCCGGGTTATGAGC	59.9
10	TRINITY_DN122_c0_g2	chlorophyll a-b binding protein CP24 10A, chloroplastic [Selaginella moellendorffii])	Photosynthesis - antenna proteins	F:GCAGCTGCTTCCTCTGCT	60	122
				R:CTTGAAGAGGCCGCCACA	60
11	TRINITY_DN4099_c0_g1	hypothetical protein O6H91_05G024000 [Diphasiastrum complanatum])	Starch and sucrose metabolism	F:ACTCCCAGGGCTCTTCCA	59.5	150
				R:GGTATCTGGGTCCCGCTG	59.2
12	TRINITY_DN10059_c0_g2	18.5 kDa class I heat shock protein-like [Physcomitrium patens])	Protein processing in endoplasmic reticulum	F:ATCGGGTTGAACGCAGCA	60	142
				R:ACATCCGGCTTCTTCGCC	60.1
reference gene	18S			F:CGGCTACCACATCCAAGGAA	58	185
				R:GCTGGAATTACCGCGGCT	59
