# Supplementary material for: Integrated Transcriptome and Proteome Analysis Provides Insights into the Mechanism of Blumea balsamifera in Response to Drought Stress
Source: Biology (Basel). 2026 May 30;15(11):861. doi: 10.3390/biology15110861 (PMC13255764; doi:10.3390/biology15110861)
Supplement: Supplementary file 1 [file biology-15-00861-s001.zip › Table S2.xlsx]

## Sheet: Sheet1
Sample	Raw reads	Raw bases	Clean reads	Clean bases	Error rate(%)	Q20(%)	Q30(%)	GC content(%)
Root_ck1	44568262	6729807562	44319148	6640296501	0.0121	98.75	95.86	43.09
Root_ck2	49196894	7428730994	48867686	7312750031	0.0121	98.73	95.81	42.87
Root_ck3	44683726	6747242626	44447358	6667622320	0.0121	98.71	95.73	43.05
Root_D1	43521862	6571801162	43254420	6480322567	0.0121	98.7	95.72	42.91
Root_D2	45430242	6859966542	45166578	6775357944	0.0121	98.75	95.87	43.03
Root_D3	47680648	7199777848	47405020	7104235865	0.0122	98.68	95.66	43.09
