# Supplementary material for: Integrated Transcriptome and Proteome Analysis Provides Insights into the Mechanism of Blumea balsamifera in Response to Drought Stress
Source: Biology (Basel). 2026 May 30;15(11):861. doi: 10.3390/biology15110861 (PMC13255764; doi:10.3390/biology15110861)
Supplement: Supplementary file 1 [file biology-15-00861-s001.zip › Table S3.xlsx]

## Sheet: Sheet1
Sample	Clean reads	Mapped reads	Mapped ratio
Root_ck1	22159574	20148838	0.9093
Root_ck2	24433843	22225529	0.9096
Root_ck3	22223679	20201570	0.909
Root_D1	21627210	19547696	0.9038
Root_D2	22583289	20368941	0.9019
Root_D3	23702510	21391322	0.9025
