# Supplementary material for: Integrated Transcriptome and Proteome Analysis Provides Insights into the Mechanism of Blumea balsamifera in Response to Drought Stress
Source: Biology (Basel). 2026 May 30;15(11):861. doi: 10.3390/biology15110861 (PMC13255764; doi:10.3390/biology15110861)
Supplement: Supplementary file 1 [file biology-15-00861-s001.zip › Table S4.xlsx]

## Sheet: Sheet1
Gene_id	Number of node edges	NR description	Fold change	go_id	go_term	ko_id	ko_name	pathway_id	pathway_definition	cog_id	cog_categories	sp_hit_name	sp_description	pfam_id	domain	domain_description	GO_id	GO_term	KO_id	KO_name	Pathway_id	Pathway_definition	EggNOG_id	EggNOG_Functional Categories	Swiss-Prot_hit-name	Swiss-Prot_description	Pfam_id	Domain	Domain description
TRINITY_DN5683_c0_g1	17	hypothetical protein AXG93_4324s1140 [Marchantia polymorpha subsp. ruderalis])	0.265051	GO:0140662;GO:0005783;GO:0005524	old GO;CC:endoplasmic reticulum;MF:ATP binding;	K09490	HSPA5, BIP	map03060;map04141	Protein export);Protein processing in endoplasmic reticulum)	COG0443	O:Posttranslational modification, protein turnover, chaperones)	sp|P49118|BIP_SOLLC;	Luminal-binding protein OS=Solanum lycopersicum OX=4081 PE=2 SV=1;	PF00012;PF06723;PF02782	HSP70;MreB_Mbl;FGGY_C	Hsp70 protein;MreB/Mbl protein;FGGY family of carbohydrate kinases, C-terminal domain	GO:0140662;GO:0005783;GO:0005524	old GO;CC:endoplasmic reticulum;MF:ATP binding;	K09490	HSPA5, BIP	map03060;map04141	Protein export);Protein processing in endoplasmic reticulum)	COG0443	O:Posttranslational modification, protein turnover, chaperones)	sp|P49118|BIP_SOLLC;	Luminal-binding protein OS=Solanum lycopersicum OX=4081 PE=2 SV=1;	PF00012;PF06723;PF02782	HSP70;MreB_Mbl;FGGY_C	Hsp70 protein;MreB/Mbl protein;FGGY family of carbohydrate kinases, C-terminal domain
TRINITY_DN9061_c0_g1	14	photosystem I reaction center subunit psaK, chloroplastic-like [Physcomitrium patens])	0.252626	GO:0015979;GO:0009522;GO:0009507	BP:photosynthesis;CC:photosystem I;CC:chloroplast;	K02698	psaK	map00195	Photosynthesis)	ENOG4111RY5	S:Function unknown)	sp|Q9SUI5|PSAK_ARATH;	Photosystem I reaction center subunit psaK, chloroplastic OS=Arabidopsis thaliana OX=3702 GN=PSAK PE=1 SV=2;	PF01241	PSI_PSAK	Photosystem I psaG / psaK	GO:0015979;GO:0009522;GO:0009507	BP:photosynthesis;CC:photosystem I;CC:chloroplast;	K02698	psaK	map00195	Photosynthesis)	ENOG4111RY5	S:Function unknown)	sp|Q9SUI5|PSAK_ARATH;	Photosystem I reaction center subunit psaK, chloroplastic OS=Arabidopsis thaliana OX=3702 GN=PSAK PE=1 SV=2;	PF01241	PSI_PSAK	Photosystem I psaG / psaK
TRINITY_DN5849_c0_g1	11	hypothetical protein O6H91_Y154800 [Diphasiastrum complanatum])	2.10909	GO:0006457;GO:0034605;GO:0050821;GO:0140662;GO:0005886;GO:0032991;GO:0048471;GO:0005829;GO:0051082;GO:0016887;GO:0005524	BP:protein folding;BP:cellular response to heat;BP:protein stabilization;BP:old GO;CC:plasma membrane;CC:macromolecular complex;CC:perinuclear region of cytoplasm;CC:cytosol;MF:unfolded protein binding;MF:ATPase activity;MF:ATP binding;	K04079	HSP90A, htpG	map04626;map04141	Plant-pathogen interaction);Protein processing in endoplasmic reticulum)	COG0326	O:Posttranslational modification, protein turnover, chaperones)	sp|P51819|HSP83_IPONI;	Heat shock protein 83 OS=Ipomoea nil OX=35883 GN=HSP83A PE=2 SV=1;	PF00183;PF13589;PF02518	HSP90;HATPase_c_3;HATPase_c	Hsp90 protein;Histidine kinase-, DNA gyrase B-, and HSP90-like ATPase;Histidine kinase-, DNA gyrase B-, and HSP90-like ATPase	GO:0006457;GO:0034605;GO:0050821;GO:0140662;GO:0005886;GO:0032991;GO:0048471;GO:0005829;GO:0051082;GO:0016887;GO:0005524	BP:protein folding;BP:cellular response to heat;BP:protein stabilization;BP:old GO;CC:plasma membrane;CC:macromolecular complex;CC:perinuclear region of cytoplasm;CC:cytosol;MF:unfolded protein binding;MF:ATPase activity;MF:ATP binding;	K04079	HSP90A, htpG	map04626;map04141	Plant-pathogen interaction);Protein processing in endoplasmic reticulum)	COG0326	O:Posttranslational modification, protein turnover, chaperones)	sp|P51819|HSP83_IPONI;	Heat shock protein 83 OS=Ipomoea nil OX=35883 GN=HSP83A PE=2 SV=1;	PF00183;PF13589;PF02518	HSP90;HATPase_c_3;HATPase_c	Hsp90 protein;Histidine kinase-, DNA gyrase B-, and HSP90-like ATPase;Histidine kinase-, DNA gyrase B-, and HSP90-like ATPase
TRINITY_DN2108_c1_g2	10	hypothetical protein GOP47_0024733 [Adiantum capillus-veneris])	0.392426	GO:0006457;GO:0005783;GO:0016020;GO:0030246;GO:0051082;GO:0005509	BP:protein folding;CC:endoplasmic reticulum;CC:membrane;MF:carbohydrate binding;MF:unfolded protein binding;MF:calcium ion binding;	K08054	CANX	map04145;map04141	Phagosome);Protein processing in endoplasmic reticulum)	ENOG410XP7T	U:Intracellular trafficking, secretion, and vesicular transport)	sp|Q39994|CALX_HELTU;	Calnexin homolog OS=Helianthus tuberosus OX=4233 PE=2 SV=1;	PF00262	Calreticulin	Calreticulin family	GO:0006457;GO:0005783;GO:0016020;GO:0030246;GO:0051082;GO:0005509	BP:protein folding;CC:endoplasmic reticulum;CC:membrane;MF:carbohydrate binding;MF:unfolded protein binding;MF:calcium ion binding;	K08054	CANX	map04145;map04141	Phagosome);Protein processing in endoplasmic reticulum)	ENOG410XP7T	U:Intracellular trafficking, secretion, and vesicular transport)	sp|Q39994|CALX_HELTU;	Calnexin homolog OS=Helianthus tuberosus OX=4233 PE=2 SV=1;	PF00262	Calreticulin	Calreticulin family
TRINITY_DN28383_c0_g1	10	hypothetical protein O6H91_Y154900 [Diphasiastrum complanatum])	62.6667	GO:0006457;GO:0034605;GO:0050821;GO:0140662;GO:0005886;GO:0032991;GO:0048471;GO:0005829;GO:0051082;GO:0016887;GO:0005524	BP:protein folding;BP:cellular response to heat;BP:protein stabilization;BP:old GO;CC:plasma membrane;CC:macromolecular complex;CC:perinuclear region of cytoplasm;CC:cytosol;MF:unfolded protein binding;MF:ATPase activity;MF:ATP binding;	K04079	HSP90A, htpG	map04626;map04141	Plant-pathogen interaction);Protein processing in endoplasmic reticulum)	COG0326	O:Posttranslational modification, protein turnover, chaperones)	sp|O43109|HSP90_PODAS;	Heat shock protein 90 homolog OS=Podospora anserina OX=2587412 GN=MOD-E PE=3 SV=1;	PF00183;PF02518;PF13589	HSP90;HATPase_c;HATPase_c_3	Hsp90 protein;Histidine kinase-, DNA gyrase B-, and HSP90-like ATPase;Histidine kinase-, DNA gyrase B-, and HSP90-like ATPase	GO:0006457;GO:0034605;GO:0050821;GO:0140662;GO:0005886;GO:0032991;GO:0048471;GO:0005829;GO:0051082;GO:0016887;GO:0005524	BP:protein folding;BP:cellular response to heat;BP:protein stabilization;BP:old GO;CC:plasma membrane;CC:macromolecular complex;CC:perinuclear region of cytoplasm;CC:cytosol;MF:unfolded protein binding;MF:ATPase activity;MF:ATP binding;	K04079	HSP90A, htpG	map04626;map04141	Plant-pathogen interaction);Protein processing in endoplasmic reticulum)	COG0326	O:Posttranslational modification, protein turnover, chaperones)	sp|O43109|HSP90_PODAS;	Heat shock protein 90 homolog OS=Podospora anserina OX=2587412 GN=MOD-E PE=3 SV=1;	PF00183;PF02518;PF13589	HSP90;HATPase_c;HATPase_c_3	Hsp90 protein;Histidine kinase-, DNA gyrase B-, and HSP90-like ATPase;Histidine kinase-, DNA gyrase B-, and HSP90-like ATPase
TRINITY_DN121_c1_g2	10	hypothetical protein GOP47_0010104 [Adiantum capillus-veneris])	17.207	GO:0140662;GO:0005524	old GO;MF:ATP binding;	K03283	HSPA1_6_8	map04144;map04141;map03040	Endocytosis);Protein processing in endoplasmic reticulum);Spliceosome)	COG0443	O:Posttranslational modification, protein turnover, chaperones)	sp|P26413|HSP70_SOYBN;	Heat shock 70 kDa protein OS=Glycine max OX=3847 GN=HSP70 PE=3 SV=1;	PF00012;PF06723;PF02782	HSP70;MreB_Mbl;FGGY_C	Hsp70 protein;MreB/Mbl protein;FGGY family of carbohydrate kinases, C-terminal domain	GO:0140662;GO:0005524	old GO;MF:ATP binding;	K03283	HSPA1_6_8	map04144;map04141;map03040	Endocytosis);Protein processing in endoplasmic reticulum);Spliceosome)	COG0443	O:Posttranslational modification, protein turnover, chaperones)	sp|P26413|HSP70_SOYBN;	Heat shock 70 kDa protein OS=Glycine max OX=3847 GN=HSP70 PE=3 SV=1;	PF00012;PF06723;PF02782	HSP70;MreB_Mbl;FGGY_C	Hsp70 protein;MreB/Mbl protein;FGGY family of carbohydrate kinases, C-terminal domain
TRINITY_DN2142_c1_g1	8	hypothetical protein AXG93_2852s1330 [Marchantia polymorpha subsp. ruderalis])	0.275951	GO:0034663;GO:0140662;GO:0000774;GO:0005524	CC:endoplasmic reticulum chaperone complex;CC:old GO;MF:adenyl-nucleotide exchange factor activity;MF:ATP binding;	K09486	HYOU1	map04141	Protein processing in endoplasmic reticulum)	COG0443	O:Posttranslational modification, protein turnover, chaperones)	sp|F4JMJ1|HSP7R_ARATH;	Heat shock 70 kDa protein 17 OS=Arabidopsis thaliana OX=3702 GN=HSP70-17 PE=2 SV=1;	PF00012	HSP70	Hsp70 protein	GO:0034663;GO:0140662;GO:0000774;GO:0005524	CC:endoplasmic reticulum chaperone complex;CC:old GO;MF:adenyl-nucleotide exchange factor activity;MF:ATP binding;	K09486	HYOU1	map04141	Protein processing in endoplasmic reticulum)	COG0443	O:Posttranslational modification, protein turnover, chaperones)	sp|F4JMJ1|HSP7R_ARATH;	Heat shock 70 kDa protein 17 OS=Arabidopsis thaliana OX=3702 GN=HSP70-17 PE=2 SV=1;	PF00012	HSP70	Hsp70 protein
TRINITY_DN91_c0_g1	7	calreticulin [Selaginella moellendorffii])	0.434941	GO:0006457;GO:0030433;GO:0005788;GO:0005789;GO:0030246;GO:0051082;GO:0005509	BP:protein folding;BP:ER-associated ubiquitin-dependent protein catabolic process;CC:endoplasmic reticulum lumen;CC:endoplasmic reticulum membrane;MF:carbohydrate binding;MF:unfolded protein binding;MF:calcium ion binding;	K08057	CALR	map04145;map04141	Phagosome);Protein processing in endoplasmic reticulum)	ENOG410XRR7	O:Posttranslational modification, protein turnover, chaperones)	sp|P93508|CALR_RICCO;	Calreticulin OS=Ricinus communis OX=3988 PE=2 SV=1;	PF00262	Calreticulin	Calreticulin family	GO:0006457;GO:0030433;GO:0005788;GO:0005789;GO:0030246;GO:0051082;GO:0005509	BP:protein folding;BP:ER-associated ubiquitin-dependent protein catabolic process;CC:endoplasmic reticulum lumen;CC:endoplasmic reticulum membrane;MF:carbohydrate binding;MF:unfolded protein binding;MF:calcium ion binding;	K08057	CALR	map04145;map04141	Phagosome);Protein processing in endoplasmic reticulum)	ENOG410XRR7	O:Posttranslational modification, protein turnover, chaperones)	sp|P93508|CALR_RICCO;	Calreticulin OS=Ricinus communis OX=3988 PE=2 SV=1;	PF00262	Calreticulin	Calreticulin family
TRINITY_DN19178_c0_g1	7	hypothetical protein GOP47_0015724 [Adiantum capillus-veneris])	0.322728	GO:0051082;GO:0140662;GO:0016887;GO:0005524	MF:unfolded protein binding;MF:old GO;MF:ATPase activity;MF:ATP binding;	K09487	HSP90B, TRA1	map04626;map04141	Plant-pathogen interaction);Protein processing in endoplasmic reticulum)	COG0326	O:Posttranslational modification, protein turnover, chaperones)	sp|P35016|ENPL_CATRO;	Endoplasmin homolog OS=Catharanthus roseus OX=4058 GN=HSP90 PE=2 SV=1;	PF00183;PF13589;PF02518	HSP90;HATPase_c_3;HATPase_c	Hsp90 protein;Histidine kinase-, DNA gyrase B-, and HSP90-like ATPase;Histidine kinase-, DNA gyrase B-, and HSP90-like ATPase	GO:0051082;GO:0140662;GO:0016887;GO:0005524	MF:unfolded protein binding;MF:old GO;MF:ATPase activity;MF:ATP binding;	K09487	HSP90B, TRA1	map04626;map04141	Plant-pathogen interaction);Protein processing in endoplasmic reticulum)	COG0326	O:Posttranslational modification, protein turnover, chaperones)	sp|P35016|ENPL_CATRO;	Endoplasmin homolog OS=Catharanthus roseus OX=4058 GN=HSP90 PE=2 SV=1;	PF00183;PF13589;PF02518	HSP90;HATPase_c_3;HATPase_c	Hsp90 protein;Histidine kinase-, DNA gyrase B-, and HSP90-like ATPase;Histidine kinase-, DNA gyrase B-, and HSP90-like ATPase
TRINITY_DN318_c0_g1	7	hypothetical protein GOP47_0009482 [Adiantum capillus-veneris])	2.29722	GO:0015979;GO:0019898;GO:0009654;GO:0005509	BP:photosynthesis;CC:extrinsic component of membrane;CC:photosystem II oxygen evolving complex;MF:calcium ion binding;	K02717	psbP	map00195	Photosynthesis)	ENOG4110ARY	S:Function unknown)	sp|P85189|PSBP_HELAN;	Oxygen-evolving enhancer protein 2, chloroplastic OS=Helianthus annuus OX=4232 GN=PSBP PE=1 SV=1;	------	------	------	GO:0015979;GO:0019898;GO:0009654;GO:0005509	BP:photosynthesis;CC:extrinsic component of membrane;CC:photosystem II oxygen evolving complex;MF:calcium ion binding;	K02717	psbP	map00195	Photosynthesis)	ENOG4110ARY	S:Function unknown)	sp|P85189|PSBP_HELAN;	Oxygen-evolving enhancer protein 2, chloroplastic OS=Helianthus annuus OX=4232 GN=PSBP PE=1 SV=1;	------	------	------
