# Supplementary material for: Integrated Transcriptome and Proteome Analysis Provides Insights into the Mechanism of Blumea balsamifera in Response to Drought Stress
Source: Biology (Basel). 2026 May 30;15(11):861. doi: 10.3390/biology15110861 (PMC13255764; doi:10.3390/biology15110861)
Supplement: Supplementary file 1 [file biology-15-00861-s001.zip › Table S5.xlsx]

## Sheet: Sheet1
gene id	NR Description	Fold change	regulate	KO id	KO name	Pathway id	First Category	Second Category
TRINITY_DN45127_c0_g1	hypothetical protein KC19_2G157000 [Ceratodon purpureus]	2.1	up	K23232	10HGO	map00902(Monoterpenoid biosynthesis)	Metabolism	Metabolism of terpenoids and polyketides
TRINITY_DN20302_c0_g1	hypothetical protein KP509_24G002100 [Ceratopteris richardii]	0.45	down	K15095	E1.1.1.208	map00902(Monoterpenoid biosynthesis)	Metabolism	Metabolism of terpenoids and polyketides
TRINITY_DN6712_c0_g1	hypothetical protein KP509_24G009700 [Ceratopteris richardii]	0.14	down	K15095	E1.1.1.208	map00902(Monoterpenoid biosynthesis)	Metabolism	Metabolism of terpenoids and polyketides
TRINITY_DN5540_c0_g1	hypothetical protein Mapa_005609 [Marchantia paleacea]	2.83	up	K17961	CYP82G1	map00904(Diterpenoid biosynthesis)	Metabolism	Metabolism of terpenoids and polyketides
TRINITY_DN8702_c0_g1	gibberellin 20 oxidase 1-D-like [Physcomitrium patens]	2.46	up	K04125	GA2ox	map00904(Diterpenoid biosynthesis)	Metabolism	Metabolism of terpenoids and polyketides
TRINITY_DN17917_c0_g1	gibberellin 2-beta-dioxygenase 8-like [Physcomitrium patens]	0.39	down	K04125	GA2ox	map00904(Diterpenoid biosynthesis)	Metabolism	Metabolism of terpenoids and polyketides
TRINITY_DN16131_c0_g1	hypothetical protein O6H91_Y400900 [Diphasiastrum complanatum]	2.29	up	K15891	FLDH	map00909(Sesquiterpenoid and triterpenoid biosynthesis); map00900(Terpenoid backbone biosynthesis)	Metabolism;Metabolism	Metabolism of terpenoids and polyketides;Metabolism of terpenoids and polyketides
TRINITY_DN16131_c0_g2	hypothetical protein O6H91_Y400900 [Diphasiastrum complanatum]	3.65	up	K15891	FLDH	map00909(Sesquiterpenoid and triterpenoid biosynthesis); map00900(Terpenoid backbone biosynthesis)	Metabolism;Metabolism	Metabolism of terpenoids and polyketides;Metabolism of terpenoids and polyketides
